# Supplementary material for: Early steps of microglial activation are directly affected by neuroprotectant FK506 in both in vitro inflammation and in rat model of stroke
Source: J Mol Med (Berl). 2012 Jul 18;90(12):1459–71. doi: 10.1007/s00109-012-0925-9 (PMC3506835; doi:10.1007/s00109-012-0925-9)
Supplement: Supplementary file 1 — (XLS 72 kb) [file 109_2012_925_MOESM1_ESM.xls]

## Sheet: tabela
Supplementary Table 1 to the manuscript: "Early steps of microglial activation are directly affected by neuroprotectant FK506 in both in vitro inflammation and in rat model of stroke" by Zawadzka et al.
All the expression values in this file are log2 transformed.
Columns with "sham" or "mcao" are individual expression values centered on the average expression in the "sham" group. "_fk_" indicates FK506 treatment.
Columns labelled with "_diff" contain differences of average log2 expression between the conditions indicated by the first two letters: sm - sham vs MCAO, mf - MCAo vs MCAo+FK506, ml - microglia control vs LPS.
Columns labelled "_pval" contain the corresponding t-test pvalues - see text for details.
gene_stable_id	display_label	description	sham_0h_1	sham_0h_2	sham_0h_3	mcao_12h_1	mcao_12h_2	mcao_12h_3	mcao_fk_12h_1	mcao_fk_12h_2	mcao_fk_12h_3	sm_diff	sm_pval	mf_diff	mf_pval	ml_diff	ml_pval	response_to_wounding	inflammatory_response	immune_system_process	response_to_external_stimulus
ENSRNOG00000015992	Ccl20	C-C motif chemokine 20 Precursor (Small-inducible cytokine A	0.600464	-0.759202	0.158738	7.25803	9.10701	8.39234	0.954752	4.22262	3.26421	8.25245	0.000393449	-5.43859	0.0147459	8.67046	4.45206e-07	response to wounding	inflammatory response	immune system process	response to external_stimulus
ENSRNOG00000010278	Il6	Interleukin-6 Precursor (IL-6) [Source:UniProtKB/Swiss-Prot;	0.622248	-1.01999	0.397742	6.58503	7.64005	5.96569	0.12421	2.95271	3.19586	6.73026	0.000697153	-4.63933	0.0255938	10.5111	4.18183e-07	response to wounding	inflammatory response	immune system process	response to external_stimulus
ENSRNOG00000010208	Timp1	Metalloproteinase inhibitor 1 Precursor (TIMP-1) [Source:Uni	-0.0337404	-0.402671	0.436411	5.42286	7.20354	5.55821	2.46905	3.86877	4.1764	6.06156	0.00352903	-2.55683	0.0305139	0.430017	0.238993	response to wounding		immune system process
ENSRNOG00000002792	Cxcl2	C-X-C motif chemokine 2 Precursor (Macrophage inflammatory p	0.297851	1.19139	-1.48924	5.44994	6.50551	4.64374	0.282957	0.953411	-0.661767	5.53306	0.00639671	-5.34153	0.00184337	4.11382	5.29421e-06	response to wounding	inflammatory response	immune system process	response to external_stimulus
ENSRNOG00000001414	Serpine1	Plasminogen activator inhibitor 1 Precursor (PAI-1)(PAI)(End	0.055662	-0.019007	-0.036655	4.45724	6.52059	5.18108	0.12618	2.8799	0.843982	5.3863	0.0122179	-4.10295	0.0189281			response to wounding	inflammatory response	immune system process	response to external_stimulus
ENSRNOG00000011483	S100a9	Protein S100-A9 (S100 calcium-binding protein A9)(Calgranuli	0.931735	0.872238	-1.80397	4.82246	6.58093	4.14788	-1.05217	0.959597	2.09061	5.18376	0.0121936	-4.51775	0.02004			response to wounding	inflammatory response	immune system process	response to external_stimulus
ENSRNOG00000002460	Serpinb2	Plasminogen activator inhibitor 2 type A (PAI2A)(PAI-2) [Sou	-3.89074	1.48408	2.40666	3.9721	5.82387	4.96825	1.84173	2.79397	1.20255	4.92141	0.120551	-2.97533	0.0142238	7.98196	1.20328e-06	response to wounding
ENSRNOG00000020552	Fosl1	Fos-related antigen 1 (FRA-1) [Source:UniProtKB/Swiss-Prot;A	0.783925	-1.15605	0.372124	3.50893	4.65365	4.56012	1.10137	2.13045	1.91978	4.2409	0.00639814	-2.5237	0.00683133	3.1338	0.000273225				response to external_stimulus
ENSRNOG00000017539	Mmp9	Matrix metalloproteinase-9 Precursor (MMP-9)(EC 3.4.24.35)(9	-0.17135	0.530301	-0.358951	3.59102	4.58722	3.88603	1.70892	2.98411	2.92736	4.02142	0.000575604	-1.48129	0.0498056	1.10879	0.00210629			immune system process	response to external_stimulus
ENSRNOG00000027030	Adm	ADM Precursor [Contains Adrenomedullin(AM);Proadrenomedullin	1.2416	0.410275	-1.65187	3.60227	4.64626	3.44671	1.03172	1.59722	1.26151	3.89841	0.0302291	-2.6016	0.0104564	0.865438	0.0851569	response to wounding			response to external_stimulus
ENSRNOG00000020679	Icam1	Intercellular adhesion molecule 1 Precursor (ICAM-1)(CD54 an	0.765624	-1.64797	0.882342	3.43838	3.93728	4.10263	1.07575	1.92649	2.17046	3.82611	0.0371671	-2.10187	0.00969538	1.96998	1.64752e-05			immune system process	response to external_stimulus
ENSRNOG00000011205	Ccl3	C-C motif chemokine 3 Precursor (Small-inducible cytokine A3	0.0549976	0.283603	-0.338601	3.19626	3.99411	3.96623	0.47369	0.981783	1.36664	3.7189	0.000571384	-2.77819	0.0016455	1.7386	9.59574e-05	response to wounding	inflammatory response	immune system process	response to external_stimulus
ENSRNOG00000006320	Ptges	prostaglandin E synthase [Source:RefSeq peptide;Acc:NP_0675	0.040396	-0.248686	0.20829	3.0241	4.17035	3.79504	0.216503	0.275212	0.954267	3.66318	0.00366476	-3.18119	0.00234183	5.36497	1.9969e-07	response to wounding	inflammatory response		response to external_stimulus
ENSRNOG00000028548	Ccl9	chemokine (C-C motif) ligand 9 [Source:RefSeq peptide;Acc:N	1.6925	1.00871	-2.70121	3.34268	3.69305	3.30292	0.676747	0.651692	1.27006	3.44622	0.126393	-2.58005	0.00103991	1.0844	4.13058e-05			immune system process
ENSRNOG00000011406	Ccl4	C-C motif chemokine 4 Precursor (Small-inducible cytokine A4	-0.229476	0.800693	-0.571217	3.04285	3.76614	3.15816	0.186286	1.07371	1.49232	3.32238	0.00526484	-2.40494	0.0103832	2.33118	5.28049e-06	response to wounding	inflammatory response	immune system process	response to external_stimulus
ENSRNOG00000019673	Zfp36	Tristetraproline (TTP)(Zinc finger protein 36)(Zfp-36)(Prote	0.300204	0.14816	-0.448365	3.55339	2.85422	3.49425	-0.644529	0.996559	1.27267	3.30063	0.000498444	-2.75906	0.0316218	1.16986	5.48548e-07	response to wounding	inflammatory response	immune system process	response to external_stimulus
ENSRNOG00000000827	Ier3	immediate early response 3 [Source:RefSeq peptide;Acc:NP_99	0.146887	-0.46075	0.313863	2.8261	3.43999	3.04774	0.507964	0.972753	1.04247	3.10463	0.00065933	-2.26356	0.000787742	2.73123	3.88608e-07	response to wounding	inflammatory response		response to external_stimulus
ENSRNOG00000004649	Il1b	Interleukin-1 beta Precursor (IL-1 beta) [Source:UniProtKB/S	0.648376	-0.503657	-0.144719	1.80451	3.84104	3.53484	0.386808	0.478894	-0.151059	3.06012	0.0228392	-2.82191	0.037294	1.65214	0.0010213	response to wounding	inflammatory response	immune system process	response to external_stimulus
ENSRNOG00000002946	Socs3	Suppressor of cytokine signaling 3 (SOCS-3)(Cytokine-inducib	0.386897	-0.502985	0.116088	2.75659	2.50907	3.55944	-0.214562	0.543716	1.17171	2.9417	0.00230802	-2.44141	0.00998166	6.48184	5.17496e-05				response to external_stimulus
ENSRNOG00000014320	Inhba	Inhibin beta A chain Precursor (Activin beta-A chain) [Sourc	-0.445056	0.346827	0.0982285	2.28731	3.5908	2.77065	-0.135113	-0.196794	0.564604	2.88293	0.00548703	-2.80536	0.00573269					immune system process
ENSRNOG00000019742	Stat3	Signal transducer and activator of transcription 3 [Source:	-0.198633	0.0862033	0.11243	3.09991	2.81257	2.59105	0.40101	1.34018	1.52687	2.83451	0.000210999	-1.74517	0.0241679	0.705257	0.00173403	response to wounding	inflammatory response
ENSRNOG00000019311	Nfkb2	nuclear factor of kappa light polypeptide gene enhancer in B	-0.428324	0.394013	0.0343101	2.79822	2.77063	2.81698	0.811615	1.09233	1.67553	2.79528	0.00702922	-1.60212	0.024039	2.6238	7.80668e-05			immune system process
ENSRNOG00000031163	Nfkbiz	nuclear factor of kappa light polypeptide gene enhancer in B	-0.0268943	0.431782	-0.404888	2.58276	2.69799	2.77183	-0.298158	1.2353	0.970544	2.68419	0.00592601	-2.0483	0.047748	1.505	0.000545499	response to wounding	inflammatory response
ENSRNOG00000015075	Stc1	Stanniocalcin-1 Precursor (STC-1) [Source:UniProtKB/Swiss-Pr	-0.104142	0.228577	-0.124435	2.72447	2.87265	2.11506	-0.132051	-0.4421	-0.536236	2.57072	0.00242369	-2.94085	0.00144719	1.25323	0.141897				response to external_stimulus
ENSRNOG00000004687	Thbd	thrombomodulin [Source:RefSeq peptide;Acc:NP_113959]	-0.290098	-0.263923	0.554022	2.61414	2.67449	2.21472	0.359617	1.00587	1.22627	2.50112	0.00402041	-1.6372	0.0105941			response to wounding
ENSRNOG00000015911	B2RYI1_RAT	low density lipoprotein receptor-related protein 5 [Source:	0.656291	-1.97196	1.31567	2.49036	2.25783	2.75291	1.03381	1.55341	1.90722	2.50036	0.127751	-1.00222	0.0380994	0.331817	0.221376			immune system process
ENSRNOG00000005695	Mgp	Matrix Gla protein Precursor (MGP) [Source:UniProtKB/Swiss-P	0.261202	-0.144543	-0.116658	1.97316	3.1199	2.39387	0.677516	0.962504	1.11711	2.49567	0.00963388	-1.57663	0.0296958	2.02555	0.130499				response to external_stimulus
ENSRNOG00000010626	Sphk1	Sphingosine kinase 1 (SPK 1)(SK 1)(EC 2.7.1.91) [Source:UniP	-0.48808	0.517718	-0.029638	1.90147	2.99836	2.54786	-0.106891	0.157131	0.261608	2.48256	0.00462469	-2.37861	0.010746			response to wounding	inflammatory response		response to external_stimulus
ENSRNOG00000019202	PVR	poliovirus receptor [Source:RefSeq peptide;Acc:NP_058772]	0.119563	-0.0848033	-0.0347595	2.26309	2.88985	2.21722	0.815588	1.70144	1.29265	2.45672	0.00483412	-1.18683	0.0251569	1.5436	0.00156867			immune system process
ENSRNOG00000008478	Mmp13	Collagenase 3 Precursor; Fragment (EC 3.4.24.-)(Matrix metal	0.564892	-0.297585	-0.267307	2.22995	2.41435	2.29135	-1.19113	0.0424943	0.0297944	2.31188	0.0122633	-2.68483	0.020909	4.55274	5.66624e-06				response to external_stimulus
ENSRNOG00000038835	Cd86	CD86 antigen [Source:RefSeq peptide;Acc:NP_064466]	0.027345	-1.19873	1.17139	1.89715	2.72509	2.23796	0.686115	1.17844	1.05412	2.28674	0.0659289	-1.31384	0.0148214	2.65341	1.58812e-07			immune system process
ENSRNOG00000014350	Cyr61	Protein CYR61 Precursor (Cysteine-rich angiogenic inducer 61	1.41192	-0.0252012	-1.38672	2.01994	2.50985	2.25484	0.968884	-0.615821	-0.687574	2.26154	0.103312	-2.37305	0.0407311	0.291165	0.587139	response to wounding			response to external_stimulus
ENSRNOG00000006396	Sdc1	Syndecan-1 Precursor (SYND1)(CD138 antigen) [Source:UniProtK	0.728745	0.169126	-0.897871	2.32599	2.74452	1.6438	0.565264	1.12151	1.00929	2.2381	0.0226614	-1.33941	0.0337568	0.063205	0.890807	response to wounding	inflammatory response
ENSRNOG00000032626	Mmp3	Stromelysin-1 Precursor (SL-1)(EC 3.4.24.17)(Matrix metallop	0.030042	-0.350837	0.320795	1.92951	1.99873	2.76623	0.4542	1.3728	1.16425	2.23149	0.00349801	-1.23441	0.033092	3.45087	3.83309e-06	response to wounding			response to external_stimulus
ENSRNOG00000000640	Egr2	Early growth response protein 2 (EGR-2)(Protein Krox-20) [So	-0.269244	0.245536	0.023709	1.97948	1.23011	3.29644	0.0612726	-0.959361	-0.76583	2.16868	0.0620892	-2.72332	0.0279091	-1.33646	0.00219841				response to external_stimulus
ENSRNOG00000002919	Gfap	Glial fibrillary acidic protein (GFAP) [Source:UniProtKB/Swi	-0.202001	-0.276693	0.478694	2.20483	2.1148	1.75138	1.06565	1.44462	1.57712	2.02363	0.00427223	-0.6612	0.033384	-0.441239	0.784225	response to wounding
ENSRNOG00000004500	Myc	Myc proto-oncogene protein (c-Myc)(Transcription factor p64)	-0.466375	0.315928	0.150447	2.10942	2.00656	1.88879	-0.250193	0.525702	0.876327	2.00159	0.00987248	-1.61765	0.0358062	-0.27776	0.246208				response to external_stimulus
ENSRNOG00000030034	Sox11	Transcription factor SOX-11 [Source:UniProtKB/Swiss-Prot;Ac	0.680694	-0.331386	-0.349308	1.81902	2.29461	1.83087	-0.402132	-0.107116	-0.403667	1.9815	0.0155249	-2.2858	0.000635164					immune system process
ENSRNOG00000011557	S100a8	Protein S100-A8 (S100 calcium-binding protein A8)(Calgranuli	-0.0835459	-0.0453968	0.128943	1.09962	3.30536	1.30243	-0.520179	-1.97365	-0.336513	1.90247	0.112728	-2.84591	0.0352732			response to wounding	inflammatory response		response to external_stimulus
ENSRNOG00000003138	LOC498276	Low affinity immunoglobulin gamma Fc region receptor III Pre	-0.428414	-0.153939	0.582353	1.64412	2.2945	1.66038	0.0668043	0.940284	0.551097	1.86634	0.00950692	-1.34695	0.0160953	0.421033	0.00289428	response to wounding	inflammatory response	immune system process	response to external_stimulus
ENSRNOG00000009348	Nos3	Nitric oxide synthase, endothelial (EC 1.14.13.39)(Endotheli	-0.0308398	0.950175	-0.919336	2.00776	2.0031	1.58566	-0.478145	0.148896	0.988202	1.86551	0.066319	-1.64586	0.0491437						response to external_stimulus
ENSRNOG00000007607	Nr4a1	Nuclear receptor subfamily 4 group A member 1 (Orphan nuclea	0.427079	-0.301905	-0.125174	1.29427	1.55628	2.61018	0.598673	-0.354323	-0.577173	1.82026	0.026912	-1.93119	0.0237262	1.07448	0.000474544				response to external_stimulus
ENSRNOG00000016299	Klf4<i><sup>m3Mcwi</i></sup>	Kruppel-like factor 4 (gut) [Source:RefSeq peptide;Acc:NP_4	0.481992	0.404027	-0.886019	1.62876	2.08782	1.62409	0.12009	-0.121614	0.315834	1.78023	0.0447021	-1.67547	0.00128043	-1.59492	4.20528e-05				response to external_stimulus
ENSRNOG00000006612	Map2k3	mitogen activated protein kinase kinase 3 [Source:RefSeq pe	-0.0893393	0.338268	-0.248929	1.55035	2.10495	1.6634	0.69304	1.03013	0.545814	1.7729	0.00190412	-1.01658	0.0108079	1.51663	1.6957e-06	response to wounding	inflammatory response
ENSRNOG00000028896	A2m	Alpha-2-macroglobulin Precursor (Alpha-2-M) [Source:UniProtK	-0.213322	-0.303758	0.51708	1.82911	1.80041	1.68426	1.02509	1.21781	1.28199	1.77126	0.0185012	-0.5963	0.00558854	0.7598	0.503479	response to wounding	inflammatory response	immune system process	response to external_stimulus
ENSRNOG00000001224	Itgb2	integrin beta 2 [Source:RefSeq peptide;Acc:NP_001032869]	-0.977647	0.606916	0.370731	1.67479	2.29868	1.32666	0.448815	0.850715	0.539955	1.76672	0.0489118	-1.15355	0.039902	0.00601673	0.940671	response to wounding	inflammatory response	immune system process	response to external_stimulus
ENSRNOG00000002969	Itpkb	Inositol-trisphosphate 3-kinase B (EC 2.7.1.127)(Inositol 1,	0.255673	1.36954	-1.62522	1.43976	1.81338	1.83738	1.19925	0.986181	1.34944	1.69684	0.189388	-0.518557	0.0375288	-1.58918	0.0011266			immune system process
ENSRNOG00000016885	Klf6	Krueppel-like factor 6 (Core promoter element-binding protei	0.278696	-0.2248	-0.0538959	1.70908	1.65834	1.62515	-0.0342587	0.898936	0.299183	1.66421	0.00661756	-1.27625	0.0418737	0.118087	0.195953	response to wounding
ENSRNOG00000004972	Upp1	uridine phosphorylase 1 [Source:RefSeq peptide;Acc:NP_00102	-0.397315	0.450797	-0.053482	1.21732	1.69831	2.01746	-0.211441	0.532204	0.490898	1.64436	0.00838133	-1.37381	0.0148998	6.01557	5.17111e-05				response to external_stimulus
ENSRNOG00000018735	Cd74	H-2 class II histocompatibility antigen gamma chain (MHC cla	-0.360202	-0.383922	0.744124	1.30252	1.86519	1.6244	0.0154911	0.836779	0.419274	1.59737	0.0344879	-1.17352	0.0192422	0.097049	0.889889			immune system process	response to external_stimulus
ENSRNOG00000026293	Jun	Transcription factor AP-1 (Activator protein 1)(AP1)(Proto-o	0.11395	0.198874	-0.312824	1.55541	1.94719	1.18849	-0.128934	0.491019	0.48864	1.5637	0.00589363	-1.28014	0.0132099	-0.0504984	0.694577	response to wounding		immune system process	response to external_stimulus
ENSRNOG00000000485	Bak1	BCL2-antagonist/killer 1 [Source:RefSeq peptide;Acc:NP_4462	0.131758	-0.976221	0.844463	1.6559	1.64475	1.36119	1.13949	0.562509	1.00177	1.55395	0.0947218	-0.65269	0.0437675	1.00557	0.219618			immune system process	response to external_stimulus
ENSRNOG00000019253	Bcar1	Breast cancer anti-estrogen resistance protein 1 (CRK-associ	-0.0320989	-0.232118	0.264217	1.59031	1.00429	1.74576	0.249574	0.148025	0.181234	1.44678	0.00894695	-1.25384	0.0291187					immune system process	response to external_stimulus
ENSRNOG00000030118	Msn	Moesin (Membrane-organizing extension spike protein) [Source	0.0577478	0.582004	-0.639752	0.855511	1.77676	1.61837	-0.171102	0.309803	-0.156303	1.41688	0.037748	-1.42275	0.0202992	0.504875	0.00845092			immune system process
ENSRNOG00000002794	Selp	P-selectin Precursor (Granule membrane protein 140)(GMP-140)	0.151158	-0.182064	0.0309067	1.59504	1.46349	1.17834	-0.824416	-1.7168	-0.0416631	1.41229	0.00106451	-2.27325	0.0356932			response to wounding	inflammatory response	immune system process	response to external_stimulus
ENSRNOG00000017354	Zyx	zyxin [Source:RefSeq peptide;Acc:NP_446213]	-0.13982	-0.00648814	0.146308	1.25186	1.52468	1.44004	0.368928	0.540065	0.866278	1.40555	0.000262352	-0.813787	0.0150136	0.311375	0.0682231	response to wounding	inflammatory response		response to external_stimulus
ENSRNOG00000010635	Igfbp4	Insulin-like growth factor-binding protein 4 Precursor (IGF-	-0.155179	0.178207	-0.0230282	1.07721	1.52928	1.60285	0.342565	-0.0391291	0.210901	1.40311	0.00397458	-1.23167	0.00518106			response to wounding	inflammatory response
ENSRNOG00000009972	Rara	retinoic acid receptor, alpha [Source:RefSeq peptide;Acc:NP	-0.200123	0.278548	-0.0784245	1.69201	0.962499	1.50848	0.536623	0.350656	0.516404	1.38766	0.00912549	-0.919768	0.0443168	0.885727	0.000964081			immune system process	response to external_stimulus
ENSRNOG00000019264	Ltbr	lymphotoxin beta receptor (TNFR superfamily, member 3) [Sou	-0.265985	-0.0123977	0.278383	1.22459	1.51702	1.38926	0.217916	0.603507	0.75924	1.37696	0.00418459	-0.850066	0.0180952	-0.143058	0.388851				response to external_stimulus
ENSRNOG00000013170	Il13ra1	interleukin 13 receptor, alpha 1 [Source:RefSeq peptide;Acc	0.527929	0.199089	-0.72702	1.16061	1.84029	1.08993	-0.341322	0.555584	0.363338	1.36361	0.0467271	-1.17107	0.032794	-0.413969	0.0197325			immune system process
ENSRNOG00000004860	Myh9	Myosin-9 (Myosin heavy chain 9)(Myosin heavy chain, non-musc	-0.118382	0.520976	-0.402595	1.56528	0.761243	1.61882	-0.449141	-0.215576	-0.640548	1.31511	0.0278333	-1.7502	0.0130182	-0.409154	0.372143			immune system process
ENSRNOG00000016346	Prkcd	Protein kinase C delta type (EC 2.7.11.13)(nPKC-delta) [Sour	0.144923	-0.0303968	-0.114527	1.21612	1.43465	1.20662	-0.15831	0.479376	0.308699	1.28577	0.000273227	-1.07585	0.0190685	0.407925	0.00382639			immune system process	response to external_stimulus
ENSRNOG00000008312	Stra6	Stimulated by retinoic acid gene 6 protein homolog [Source:	0.129412	-0.018601	-0.110811	1.09034	1.82229	0.865326	0.019554	-0.00143235	0.0310294	1.25932	0.0422362	-1.24294	0.0498604						response to external_stimulus
ENSRNOG00000015430	Nlgn2	Neuroligin-2 Precursor [Source:UniProtKB/Swiss-Prot;Acc:Q62	-0.341037	0.0940926	0.246945	1.74945	1.00082	0.993919	-0.0566345	-0.185016	0.139018	1.24807	0.0188693	-1.28228	0.0247673						response to external_stimulus
ENSRNOG00000007284	Slc2a1	Solute carrier family 2, facilitated glucose transporter mem	-0.223793	0.425268	-0.201475	1.11877	1.60579	1.01239	0.234419	0.11712	0.328859	1.24567	0.0119021	-1.01887	0.0217043	2.3333	1.50807e-06				response to external_stimulus
ENSRNOG00000015547	Jak2	Tyrosine-protein kinase JAK2 (EC 2.7.10.2)(Janus kinase 2)(J	0.107597	0.200151	-0.307749	0.995209	1.29177	1.44717	-0.0858023	0.543096	0.375741	1.24472	0.00403217	-0.967037	0.0170747	1.42734	0.00418899	response to wounding	inflammatory response	immune system process	response to external_stimulus
ENSRNOG00000017369	Mustn1	Musculoskeletal embryonic nuclear protein 1 (Musculoskeletal	0.0944176	0.191421	-0.285839	0.828746	1.25606	1.52081	0.55985	-0.057699	0.585957	1.20187	0.0106682	-0.83917	0.0450992			response to wounding
ENSRNOG00000018294	Hspa5	78 kDa glucose-regulated protein Precursor (GRP 78)(Heat sho	-0.292208	0.135954	0.156254	1.4553	1.35573	0.790393	-0.228437	0.730139	0.0639006	1.20043	0.0117107	-1.0119	0.0499903	0.328308	0.00205537				response to external_stimulus
ENSRNOG00000009088	Txnrd1	Thioredoxin reductase 1, cytoplasmic (TR)(EC 1.8.1.9)(Thiore	0.0432325	-0.0508983	0.0076665	1.05757	0.95729	1.58385	-0.181572	0.575723	0.321993	1.19955	0.0234098	-0.960845	0.0321372	1.32607	0.000250342	response to wounding
ENSRNOG00000019041	Psme1	Proteasome activator complex subunit 1 (Proteasome activator	-0.0905364	-0.125402	0.215938	1.08355	1.37324	1.03579	0.273261	0.64275	0.569731	1.16417	0.00153773	-0.668933	0.0124931	0.641633	0.000408022			immune system process
ENSRNOG00000019422	Egr1	Early growth response protein 1 (EGR-1)(Protein Krox-24)(Tra	-0.280819	0.198224	0.0825952	0.722887	1.29458	1.43999	-0.168745	-0.942859	-0.598496	1.1525	0.0160984	-1.72257	0.00533116	-0.959858	0.00430621			immune system process	response to external_stimulus
ENSRNOG00000030888	Rela	v-rel reticuloendotheliosis viral oncogene homolog A [Sourc	0.223168	-0.196163	-0.0270047	0.901618	1.2576	1.23301	0.261332	0.346153	0.279368	1.13074	0.00253459	-0.835127	0.0148056	0.602659	0.00748218	response to wounding	inflammatory response	immune system process	response to external_stimulus
ENSRNOG00000010475	Casp3	Caspase-3 Precursor (CASP-3)(EC 3.4.22.56)(Apopain)(Cysteine	0.338921	0.288767	-0.627686	0.762852	1.58614	1.01147	-0.124612	0.210652	-0.740656	1.12016	0.0514056	-1.33836	0.0231271	-0.207289	0.0398421	response to wounding		immune system process
ENSRNOG00000014288	Fn1	Fibronectin Precursor (FN) [Contains Anastellin] [Source:Uni	0.429843	-0.209964	-0.21988	0.796193	1.35933	1.0144	0.161808	0.033928	0.495228	1.05665	0.0197905	-0.82632	0.0191529	-0.676825	0.338954	response to wounding	inflammatory response
ENSRNOG00000000321	Cd24	Signal transducer CD24 Precursor (Heat-stable antigen)(HSA)(	0.170045	-0.29322	0.123175	1.00891	0.850362	1.27881	-0.239168	0.195203	0.376516	1.04604	0.00606655	-0.93519	0.0173727	0.577113	0.297862	response to wounding	inflammatory response	immune system process	response to external_stimulus
ENSRNOG00000019598	VEGFA_RAT	Vascular endothelial growth factor A Precursor (VEGF-A)(Vasc	0.0883895	0.0378068	-0.126196	0.79788	1.1028	1.18065	-0.0917246	0.170968	0.0567136	1.0271	0.00395768	-0.981779	0.00370767	2.78696	0.000391741			immune system process	response to external_stimulus
ENSRNOG00000001548	Nfe2l2	Nuclear factor erythroid 2-related factor 2 (NF-E2-related f	0.187063	0.128511	-0.315574	0.872086	1.21365	0.917869	-0.190328	0.19727	0.169785	1.0012	0.00909721	-0.942293	0.00492861	0.672783	1.74221e-05	response to wounding			response to external_stimulus
ENSRNOG00000033215	RT1-Db1	RT1 class II histocompatibility antigen, D-1 beta chain Prec	0.170233	-0.344757	0.174524	0.461364	1.30633	1.21541	-0.0953798	0.164646	-1.03327	0.99437	0.0439682	-1.3157	0.0482937					immune system process
ENSRNOG00000017392	Fgf2	Heparin-binding growth factor 2 Precursor (HBGF-2)(Basic fib	0.0207432	0.357306	-0.378049	1.03746	0.795214	1.04764	0.0135133	-0.110405	-0.601931	0.960103	0.0325264	-1.19305	0.0129259			response to wounding			response to external_stimulus
ENSRNOG00000013304	Arg1	Arginase-1 (EC 3.5.3.1)(Type I arginase)(Liver-type arginase	0.0524378	-0.262733	0.210295	0.869766	1.12669	0.875449	0.637691	0.180203	0.116697	0.9573	0.00744662	-0.645767	0.0396782	2.39909	0.0072614	response to wounding			response to external_stimulus
ENSRNOG00000012193	Cited2	Cbp/p300-interacting transactivator, with Glu/Asp-rich carbo	0.0201239	-0.0592372	0.0391135	0.808871	0.601228	1.39987	0.150161	0.0077703	-0.147602	0.936667	0.057372	-0.93325	0.0469297	1.53837	1.31637e-06				response to external_stimulus
ENSRNOG00000007503	Adam17	Disintegrin and metalloproteinase domain-containing protein	0.0400407	-0.244466	0.204425	0.855869	1.17532	0.654045	0.0359894	0.45373	0.197837	0.89508	0.0116735	-0.66589	0.0286944	0.468608	0.0056051	response to wounding		immune system process	response to external_stimulus
ENSRNOG00000009848	Il18	Interleukin-18 Precursor (IL-18)(Interferon-gamma-inducing f	0.121753	0.0788842	-0.200637	0.750008	1.31768	0.592789	-0.661321	0.0752015	-0.0943082	0.88683	0.0393189	-1.11364	0.0236708	1.48562	0.000336571			immune system process	response to external_stimulus
ENSRNOG00000013743	Sec61a1	Protein transport protein Sec61 subunit alpha isoform 1 (Sec	-0.064204	0.0375408	0.026663	0.775476	0.980444	0.793179	-0.0216172	0.34598	-0.330554	0.849692	0.00156297	-0.851755	0.0378504	-0.113376	0.110399			immune system process
ENSRNOG00000005964	NR4A3_RAT	Nuclear receptor subfamily 4 group A member 3 (Nuclear hormo	-0.120345	0.396504	-0.276158	0.428964	0.788662	1.2416	-0.484707	-1.11371	-1.53596	0.819742	0.0589618	-1.86453	0.00985643	4.62621	9.01521e-06				response to external_stimulus
ENSRNOG00000013135	Ptpn12	protein tyrosine phosphatase, non-receptor type 12 [Source:	0.207985	0.345514	-0.553498	0.616507	0.994596	0.828833	-0.752946	-0.055112	-0.000823999	0.813304	0.0856417	-1.08294	0.0307073	0.628429	0.00413198	response to wounding
ENSRNOG00000022619	Fth1	Ferritin heavy chain (Ferritin H subunit)(EC 1.16.3.1) [Sour	0.00894999	0.00286424	-0.0118142	0.867852	0.941347	0.547051	0.121397	0.0909026	0.199585	0.7854	0.0227058	-0.648067	0.0265796	0.193883	0.355063			immune system process
ENSRNOG00000009422	Hmgcl	Hydroxymethylglutaryl-CoA lyase, mitochondrial Precursor (HM	0.318101	-0.434741	0.11664	0.434649	0.995081	0.822406	-0.250805	0.0650995	0.245936	0.750713	0.0600089	-0.730633	0.0302383	-0.0904249	0.228785				response to external_stimulus
ENSRNOG00000000567	Unc5b	Netrin receptor UNC5B Precursor (Protein unc-5 homolog B)(Un	0.0795336	-0.0976273	0.0180933	0.610177	1.1867	0.441529	-0.195301	-0.285343	0.118137	0.746137	0.0737632	-0.866972	0.041428						response to external_stimulus
ENSRNOG00000007393	Ndrg1	Protein NDRG1 (N-myc downstream-regulated gene 1 protein)(Pr	0.0874225	0.275158	-0.362581	0.186794	0.997979	1.02065	-0.144152	-0.643287	0.0326215	0.735145	0.100523	-0.986782	0.0490191	0.733712	0.0353285			immune system process
ENSRNOG00000010331	Ctsb	Cathepsin B Precursor (EC 3.4.22.1)(Cathepsin B1)(RSG-2) [Co	-0.0577104	-0.0287154	0.0864257	0.642683	0.951174	0.599746	0.0601143	0.321309	0.228829	0.7312	0.0127944	-0.5278	0.0215295	0.100866	0.548148	response to wounding			response to external_stimulus
ENSRNOG00000028713	Acvrl1	Serine/threonine-protein kinase receptor R3 Precursor (SKR3)	0.0689128	-0.0290012	-0.0399116	0.585578	0.82214	0.703933	-0.455437	-0.406817	-0.115094	0.703883	0.00285808	-1.02967	0.00236888	-0.701779	0.00788408	response to wounding
ENSRNOG00000003029	Calr	Calreticulin Precursor (CRP55)(Calregulin)(HACBP)(ERp60)(CAL	-0.111828	-0.13417	0.245998	0.679679	0.847401	0.570894	-0.248575	0.282912	-0.064153	0.699333	0.0128437	-0.7093	0.0272792	0.0300586	0.674635			immune system process
ENSRNOG00000001184	Pknox1	PBX/knotted 1 homeobox 1 [Source:RefSeq peptide;Acc:NP_0010	0.439399	-0.516239	0.0768397	0.339925	0.986588	0.646957	-1.01016	-0.0712964	-0.64426	0.657823	0.131489	-1.23306	0.025359	0.306203	0.119402			immune system process
ENSRNOG00000012807	C1qa	Complement C1q subcomponent subunit A Precursor [Source:Uni	-0.167756	-0.255857	0.423613	0.656938	0.691898	0.608883	0.80855	0.815937	0.985648	0.652586	0.090476	0.2175	0.0481554	-0.460917	0.00904766			immune system process
ENSRNOG00000006329	Peli1	pellino homolog 1 [Source:RefSeq peptide;Acc:NP_001094035]	-0.086099	0.0416686	0.0444304	0.941782	0.620702	0.386217	0.0101526	0.207781	-0.178664	0.649573	0.0481926	-0.636483	0.0371668	1.97472	2.35598e-08			immune system process
ENSRNOG00000016460	Clu	Clusterin Precursor (Sulfated glycoprotein 2)(SGP-2)(Dimeric	-0.0302343	0.0344499	-0.00421561	0.43554	0.730043	0.675162	0.0119262	0.181845	0.370206	0.6136	0.0176566	-0.425633	0.0371919	0.270202	0.761444	response to wounding
ENSRNOG00000011329	Pkm2	Pyruvate kinase isozymes M1/M2 (EC 2.7.1.40)(Pyruvate kinase	-0.0890552	0.0352462	0.053809	0.581859	0.484974	0.556326	0.141911	0.0521791	0.228556	0.541034	0.00113745	-0.400133	0.00534407	0.10785	0.511971	response to wounding			response to external_stimulus
ENSRNOG00000005600	Nr4a2	Nuclear receptor subfamily 4 group A member 2 (Orphan nuclea	-0.0161323	0.112513	-0.0963808	0.565019	0.438679	0.495293	-0.435435	-0.878901	-0.497656	0.499653	0.00438353	-1.10365	0.0112547	-0.322996	0.208325				response to external_stimulus
ENSRNOG00000005041	Crip2	Cysteine-rich protein 2 (CRP2)(Protein ESP1) [Source:UniProt	-0.0300107	-0.0579598	0.0879705	0.435229	0.40771	0.565329	0.113698	0.166424	0.334173	0.469467	0.00212374	-0.2647	0.0367839	0.0459208	0.840926			immune system process
ENSRNOG00000010711	Dicer1	Dicer1 protein Fragment [Source:UniProtKB/TrEMBL;Acc:Q4G034	0.406328	0.300528	-0.706855	0.481476	0.332797	0.536987	-0.195716	0.022595	0.220417	0.45042	0.331291	-0.434655	0.0491785	-0.490502	0.00644488			immune system process
ENSRNOG00000001964	Cd47	Leukocyte surface antigen CD47 Precursor (Integrin-associate	0.166001	0.0215256	-0.187527	0.474546	0.332908	0.530201	-0.132352	-0.16787	0.0358865	0.445867	0.0294386	-0.533967	0.00347579	1.13362	4.83196e-05	response to wounding	inflammatory response	immune system process	response to external_stimulus
ENSRNOG00000001068	Rac1	Ras-related C3 botulinum toxin substrate 1 Precursor (p21-Ra	0.129403	0.289721	-0.419123	0.097706	0.483552	0.60884	-0.325604	-0.194848	0.00228127	0.396733	0.214497	-0.569467	0.0443818	-0.118417	0.101683			immune system process	response to external_stimulus
ENSRNOG00000008049	LOC362131	Protein max (Myc-associated factor X) [Source:UniProtKB/Swis	-0.0991434	0.407951	-0.308807	0.262052	0.312357	0.515915	-0.371326	-0.0950355	0.0840727	0.363438	0.223606	-0.490885	0.0446217	0.64514	0.000938696	response to wounding			response to external_stimulus
ENSRNOG00000019143	Galnt2	polypeptide N-acetylgalactosaminyltransferase 2 [Source:Ref	0.117901	0.130319	-0.248221	0.333069	0.441863	0.307478	-0.17496	-0.0848528	0.129021	0.360806	0.0887119	-0.404391	0.0302751	-0.742395	0.00113804			immune system process
ENSRNOG00000006280	Pcsk9	Proprotein convertase subtilisin/kexin type 9 Precursor (EC	-1.42466	0.984679	0.439978	0.478732	0.27767	0.144086	1.18041	0.934904	0.893026	0.30016	0.721689	0.702617	0.00614982	0.0136108	0.964805				response to external_stimulus
ENSRNOG00000009090	Dad1	Dolichyl-diphosphooligosaccharide--protein glycosyltransfera	-0.0539222	-0.0997402	0.153662	0.167282	0.25966	0.353632	0.084949	-0.175815	-0.100292	0.2602	0.0587295	-0.3239	0.0316602	0.0667165	0.0706082				response to external_stimulus
ENSRNOG00000005195	Cst3	Cystatin-C Precursor (Cystatin-3) [Source:UniProtKB/Swiss-Pr	0.00191095	0.0308208	-0.0327318	0.264412	0.173914	0.262675	0.0543674	-0.142486	-0.0406642	0.233666	0.00497918	-0.2766	0.0226313	0.0981754	0.401046	response to wounding			response to external_stimulus
ENSRNOG00000014361	Edn1	Endothelin-1 Precursor (ET-1)(Preproendothelin-1)(PPET1) [So	0.122814	0.270565	-0.393379	-0.184516	0.612462	0.23744	-0.306563	-1.08811	-0.774127	0.221793	0.509072	-0.944727	0.0431764	1.68957	0.0341057			immune system process	response to external_stimulus
ENSRNOG00000020392	Stxbp3	syntaxin binding protein 3 [Source:RefSeq peptide;Acc:NP_44	0.409483	0.0415766	-0.45106	0.060649	0.167842	0.379147	-0.323727	-0.121667	-0.159286	0.20258	0.510827	-0.404143	0.0288605	-0.559525	0.00174226	response to wounding		immune system process
ENSRNOG00000005007	Scn3a	sodium channel, voltage-gated, type III, alpha [Source:RefS	0.136347	0.25709	-0.393437	0.482879	-0.143163	0.22438	-0.901242	-0.674771	-0.902626	0.187994	0.524927	-1.01421	0.0186681			response to wounding
ENSRNOG00000007533	Rab27a	Ras-related protein Rab-27A (Rab-27)(GTP-binding protein Ram	0.298203	0.470291	-0.768496	0.0520188	0.184693	0.284772	0.59524	0.570009	0.391091	0.173828	0.699491	0.344952	0.020848	-3.51556	0.00181263	response to wounding		immune system process
ENSRNOG00000008822	Fkbp1a	Peptidyl-prolyl cis-trans isomerase FKBP1A (PPIase FKBP1A)(E	-0.0497619	0.117847	-0.0680858	-0.0583758	-0.0479579	0.0965184	-0.145597	-0.278642	-0.355195	-0.00328681	0.968238	-0.256533	0.0333674	0.265685	0.00196787			immune system process
ENSRNOG00000001518	Itga6	Integrin alpha 6 subchain Fragment [Source:UniProtKB/TrEMBL	0.259843	0.0102597	-0.270103	-0.12179	-0.149919	0.180891	0.410408	0.506256	0.636251	-0.0302734	0.879606	0.547912	0.0174091	-2.62382	5.56157e-05			immune system process	response to external_stimulus
ENSRNOG00000019430	Coro1a	Coronin-1A (Coronin-like protein A)(Tryptophan aspartate-con	-0.0701706	-0.071181	0.141352	-0.149635	-0.0572146	0.0213467	-0.23417	-0.309335	-0.22831	-0.0618331	0.517338	-0.195433	0.0388468	-0.366275	0.00880031			immune system process	response to external_stimulus
ENSRNOG00000009749	Wdr45	WD repeat domain 45 Gene [Source:MGI Symbol;Acc:MGI:1859606]	0.201481	-0.153056	-0.0484242	-0.203083	-0.145891	-0.066572	0.192256	0.221023	0.00815223	-0.138517	0.318992	0.278993	0.0322241	-0.177159	0.200503				response to external_stimulus
ENSRNOG00000018509	Cx3cr1	CX3C chemokine receptor 1 (C-X3-C CKR-1)(CX3CR1)(Fractalkine	0.753503	-0.152044	-0.601459	-0.621001	-0.261439	-0.505729	0.359825	0.21624	0.0678695	-0.462723	0.3659	0.677366	0.00850887	-2.56907	1.06815e-05			immune system process	response to external_stimulus
ENSRNOG00000007757	Ppp3cb	Serine/threonine-protein phosphatase 2B catalytic subunit be	-0.0199463	0.0599298	-0.0399834	-0.504467	-0.456806	-0.465989	0.0449704	-0.204733	-0.064582	-0.47575	0.000979254	0.400984	0.0270314	-0.193701	0.034992			immune system process
ENSRNOG00000016242	Fzd1	Frizzled-1 Precursor (Fz-1)(rFz1) [Source:UniProtKB/Swiss-Pr	-0.0697559	0.0338467	0.0359092	-0.275371	-0.789574	-0.413557	0.261295	0.0742037	0.033856	-0.492833	0.0783437	0.615953	0.0398915	1.16712	0.00232978				response to external_stimulus
ENSRNOG00000004067	Nrcam	Neuronal cell adhesion molecule Precursor (Nr-CAM)(NgCAM-rel	0.0661537	0.0297096	-0.0958632	-0.467818	-0.443269	-0.572403	-0.122922	-0.250909	-0.00185779	-0.494499	0.00170739	0.369249	0.0189634	-1.61336	0.0221517				response to external_stimulus
ENSRNOG00000007332	Sstr3	Somatostatin receptor type 3 (SS3R)(SSR-28) [Source:UniProtK	0.145071	-0.42593	0.280859	-0.505941	-0.807606	-0.231825	0.209536	0.465479	0.016321	-0.515123	0.136985	0.74557	0.0265433	0.588135	0.00650544				response to external_stimulus
ENSRNOG00000011140	RGD1309676	Uncharacterized protein C10orf58 homolog Precursor [Source:	0.26398	0.0214689	-0.285449	-0.817303	-0.624692	-0.422139	-0.120514	-0.278953	-0.145792	-0.6214	0.0385897	0.439633	0.0449034	-1.12262	0.0139812			immune system process
ENSRNOG00000019978	Parg	Poly(ADP-ribose) glycohydrolase (EC 3.2.1.143) [Source:UniPr	-0.123338	-0.0188994	0.142238	-0.503846	-0.722793	-0.953966	-0.0384864	0.0131448	-0.251787	-0.726864	0.0141602	0.634493	0.0205397	-0.347633	0.00786615				response to external_stimulus
ENSRNOG00000017619	Aldh1a1	Retinal dehydrogenase 1 (RALDH 1)(RalDH1)(EC 1.2.1.36)(Aldeh	-0.151684	0.0226857	0.128999	-0.631515	-1.29337	-0.676044	0.542031	-0.290051	0.243219	-0.866976	0.0418525	1.03204	0.0340933						response to external_stimulus
ENSRNOG00000014758	Lgi1	Leucine-rich glioma-inactivated protein 1 Precursor [Source	0.0563665	0.147502	-0.203868	-0.83697	-1.18918	-0.80579	-0.248409	-0.536296	0.0467613	-0.943967	0.00462928	0.697994	0.0327082						response to external_stimulus
ENSRNOG00000007041	Abcg2	ATP-binding cassette sub-family G member 2 (Breast cancer re	0.810037	-0.704604	-0.105434	-0.618869	-0.707441	-1.55238	1.22546	0.539304	0.371568	-0.95956	0.155223	1.67167	0.0139322	0.0694575	0.710365				response to external_stimulus
ENSRNOG00000004537	Rxrg	Retinoic acid receptor RXR-gamma (Retinoid X receptor gamma)	-0.0639357	0.431705	-0.367769	-0.90383	-1.31741	-1.04995	-0.398394	-0.63799	-0.44845	-1.09039	0.0252676	0.59545	0.0204124						response to external_stimulus
ENSRNOG00000003359	Ogt	UDP-N-acetylglucosamine--peptide N-acetylglucosaminyltransfe	-0.0016402	0.206704	-0.205064	-0.989438	-1.37863	-0.918979	0.0539401	-0.420234	-0.0726221	-1.09569	0.0045898	0.949378	0.00919919	-0.725996	0.000357934			immune system process	response to external_stimulus
ENSRNOG00000017105	Dpyd	dihydropyrimidine dehydrogenase Gene [Source:MGI Symbol;Acc:	0.406203	0.359015	-0.765218	-1.26053	-1.66255	-1.05545	-0.224794	-0.602305	-0.683931	-1.32618	0.0559374	0.822497	0.0244915						response to external_stimulus
ENSRNOG00000013902	P2ry12	P2Y purinoceptor 12 (P2Y12)(P2Y12 platelet ADP receptor) [So	0.0334475	-0.137012	0.103564	-2.85287	-2.03266	-2.91326	0.00738309	-0.833057	-0.0685863	-2.59959	0.00850551	2.30151	0.00419647	-5.16037	0.00240974	response to wounding
